# Supplementary material for: Scalable CNN-based classification of selective sweeps using derived allele frequencies
Source: Bioinformatics. 2024 Sep 4;40(Suppl 2):ii29–36. doi: 10.1093/bioinformatics/btae385 (PMC11373383; doi:10.1093/bioinformatics/btae385)
Supplement: btae385_Supplementary_Data [file btae385_supplementary_data.zip]

Archive with 7 entries (7 files):
- ECCB2024_FAST-NN_Supplementary_File.pdf
- oup-authoring-template-doc.pdf
- oup-authoring-template.cls
- oup-authoring-template.pdf
- readme
- reference.bib
- supplement.bib
