# Supplementary material for: Scalable CNN-based classification of selective sweeps using derived allele frequencies
Source: Bioinformatics. 2024 Sep 4;40(Suppl 2):ii29–36. doi: 10.1093/bioinformatics/btae385 (PMC11373383; doi:10.1093/bioinformatics/btae385)
Supplement: btae385_Supplementary_Data [file btae385_supplementary_data.zip › readme]

This is OUP's new document class file for typesetting journal articles,
"oup-authoring-template.cls".  

oup-authoring-template.cls is based upon the standard LaTeX document class
article.cls. It uses natbib.sty for bibliographical references.

The file manifest.txt provides a list of the files in the oup-authoring-template
bundle.  The following are the main files available:
- oup-authoring-template.tex, Sample template file to start with a new article
- oup-authoring-template.pdf, Sample pdf using the option contemporary, large layout. Please modify the options appropriately in the tex file to get different layouts. 
- oup-authoring-template.cls is the class file 

The documentation file is oup-authoring-template-doc.tex in the doc directory.  To
compile it:
latex oup-authoring-template-doc.tex

Also, oup-authoring-template-doc.pdf is available in the doc directory. 

Copyright 2022 OXFORD UNIVERSITY PRESS. 

Documentation and supporting packages are released under the
LATEX Project Public Licence, either version 1.3 or any later
version. 
