# Supplementary material for: Scalable CNN-based classification of selective sweeps using derived allele frequencies
Source: Bioinformatics. 2024 Sep 4;40(Suppl 2):ii29–36. doi: 10.1093/bioinformatics/btae385 (PMC11373383; doi:10.1093/bioinformatics/btae385)
Supplement: btae385_Supplementary_Data [file btae385_supplementary_data.zip › reference.bib]

% biology / bioinformatics sources
@article{next-gen-sequencing,
  title={Next-generation sequencing transforms today's biology},
  author={Schuster, Stephan C},
  journal={Nature methods},
  volume={5},
  number={1},
  pages={16--18},
  year={2008},
  publisher={Nature Publishing Group US New York}
}


@Article{next-gen-sequencingx,
author={Schuster, Stephan C.},
title={Next-generation sequencing transforms today's biology},
journal={Nature Methods},
year={2008},
month={Jan},
day={01},
volume={5},
number={1},
pages={16-18},
issn={1548-7105},
doi={10.1038/nmeth1156},
url={https://doi.org/10.1038/nmeth1156}
}

@article{weigand2018detecting,
  title={Detecting signatures of positive selection in non-model species using genomic data},
  author={Weigand, Hannah and Leese, Florian},
  journal={Zoological Journal of the Linnean Society},
  volume={184},
  number={2},
  pages={528--583},
  year={2018},
  publisher={Oxford University Press UK}
}


@article{lecun1995convolutional,
  title={Convolutional networks for images, speech, and time series},
  author={LeCun, Yann and Bengio, Yoshua and others},
  journal={The handbook of brain theory and neural networks},
  volume={3361},
  number={10},
  pages={1995},
  year={1995},
  publisher={Citeseer}
}


@article{pavlidis2013sweed,
  title={{SweeD: likelihood-based detection of selective sweeps in thousands of genomes}},
  author={Pavlidis, Pavlos and {\v{Z}}ivkovi{\'c}, Daniel and Stamatakis, Alexandros and Alachiotis, Nikolaos},
  journal={Mol. biology and evolution},
  volume={30},
  number={9},
  pages={2224--2234},
  year={2013},
  publisher={Oxford University Press}
}


@article{hitchhike_gene,
  title={The hitch-hiking effect of a favourable gene},
  author={Smith, John Maynard and Haigh, John},
  journal={Genetics Research},
  volume={23},
  number={1},
  pages={23--35},
  year={1974},
  publisher={Cambridge University Press}
}

@Article{hitchhike_genex,
   Author="Smith, J. M.  and Haigh, J. ",
   Title="{{T}he hitch-hiking effect of a favourable gene}",
   Journal="Genet Res",
   Year="1974",
   Volume="23",
   Number="1",
   Pages="23--35",
   Month="Feb"
}

@article{degiorgio2016sweepfinder2,
  title={{SweepFinder2: increased sensitivity, robustness and flexibility}},
  author={DeGiorgio, Michael and Huber, Christian D and Hubisz, Melissa J and Hellmann, Ines and Nielsen, Rasmus},
  journal={Bioinformatics},
  volume={32},
  number={12},
  pages={1895--1897},
  year={2016},
  publisher={Oxford University Press}
}

@article{SFS_sweep,
  title={{The hitchhiking effect on the site frequency spectrum of DNA polymorphisms.}},
  author={Braverman, John M and Hudson, Richard R and Kaplan, Norman L and Langley and others},
  journal={Genetics},
  volume={140},
  number={2},
  pages={783--796},
  year={1995},
  publisher={Oxford University Press}
}

@Article{SFS_sweepx,
   Author="Braverman, J. M.  and Hudson, R. R.  and Kaplan, N. L.  and Langley, C. H.  and Stephan, W. ",
   Title="{{T}he hitchhiking effect on the site frequency spectrum of {D}{N}{A} polymorphisms}",
   Journal="Genetics",
   Year="1995",
   Volume="140",
   Number="2",
   Pages="783--796",
   Month="Jun"
}

@Article{LD_sweep,
   Author="Kim, Y.  and Nielsen, R. ",
   Title="{{L}inkage disequilibrium as a signature of selective sweeps}",
   Journal="Genetics",
   Year="2004",
   Volume="167",
   Number="3",
   Pages="1513--1524",
   Month="Jul"
}

@article{raisd,
  title={{RAiSD detects positive selection based on multiple signatures of a selective sweep and SNP vectors}},
  author={Alachiotis, Nikolaos and Pavlidis, Pavlos},
  journal={Communications biology},
  volume={1},
  number={1},
  pages={79},
  year={2018},
  publisher={Nature Publishing Group UK London}
}

@Article{raisdx,
   Author="Alachiotis, N.  and Pavlidis, P. ",
   Title="{{R}{A}i{S}{D} detects positive selection based on multiple signatures of a selective sweep and {S}{N}{P} vectors}",
   Journal="Commun Biol",
   Year="2018",
   Volume="1",
   Pages="79"
}

@article{unreasonable_effectiveness,
  title={The unreasonable effectiveness of convolutional neural networks in population genetic inference},
  author={Flagel, Lex and Brandvain, Yaniv and Schrider, Daniel R},
  journal={Mol. biol. and evolution},
  volume={36},
  number={2},
  pages={220--238},
  year={2019},
  publisher={Oxford University Press}
}

@article{unreasonable_effectivenessx,
    author = {Flagel, Lex and Brandvain, Yaniv and Schrider, Daniel R},
    title = "{The Unreasonable Effectiveness of Convolutional Neural Networks in Population Genetic Inference}",
    journal = {Molecular Biology and Evolution},
    volume = {36},
    number = {2},
    pages = {220-238},
    year = {2018},
    month = {12},
    issn = {0737-4038},
    doi = {10.1093/molbev/msy224},
    url = {https://doi.org/10.1093/molbev/msy224},
    eprint = {https://academic.oup.com/mbe/article-pdf/36/2/220/27736968/msy224.pdf},
}

@article{Imagene,
  title={{ImaGene: a convolutional neural network to quantify natural selection from genomic data}},
  author={Torada, Luis and Lorenzon, Lucrezia and Beddis, Alice and Isildak, Ulas and Pattini, Linda and Mathieson, Sara and Fumagalli, Matteo},
  journal={BMC bioinformatics},
  volume={20},
  number={Suppl 9},
  pages={337},
  year={2019},
  publisher={Springer}
}

@Article{Imagenex,
author={Torada, Luis
and Lorenzon, Lucrezia
and Beddis, Alice
and Isildak, Ulas
and Pattini, Linda
and Mathieson, Sara
and Fumagalli, Matteo},
title={ImaGene: a convolutional neural network to quantify natural selection from genomic data},
journal={BMC Bioinformatics},
year={2019},
month={Nov},
day={22},
volume={20},
number={9},
pages={337},
issn={1471-2105},
doi={10.1186/s12859-019-2927-x},
url={https://doi.org/10.1186/s12859-019-2927-x}
}

@article{net-2,
  title={Identification of natural selection in genomic data with deep convolutional neural network},
  author={Nguembang Fadja, Arnaud and Riguzzi, Fabrizio and Bertorelle, Giorgio and Trucchi, Emiliano},
  journal={BioData Mining},
  volume={14},
  pages={1--18},
  year={2021},
  publisher={Springer}
}

@Article{net-2x,
author={Nguembang Fadja, Arnaud
and Riguzzi, Fabrizio
and Bertorelle, Giorgio
and Trucchi, Emiliano},
title={Identification of natural selection in genomic data with deep convolutional neural network},
journal={BioData Mining},
year={2021},
month={Dec},
day={04},
volume={14},
number={1},
pages={51},
issn={1756-0381},
doi={10.1186/s13040-021-00280-9},
url={https://doi.org/10.1186/s13040-021-00280-9}
}

@inproceedings{sweepnet,
  title={{SweepNet: a lightweight CNN architecture for the classification of adaptive genomic regions}},
  author={Zhao, Hanqing and Pavlidis, Pavlos and Alachiotis, Nikolaos},
  booktitle={Proceedings of the Platform for Advanced Scientific Computing Conference},
  pages={1--10},
  year={2023}
}

@inproceedings{sweepnetx,
author = {Zhao, Hanqing and Pavlidis, Pavlos and Alachiotis, Nikolaos},
title = {SweepNet: A Lightweight CNN Architecture for the Classification of Adaptive Genomic Regions},
year = {2023},
isbn = {9798400701900},
publisher = {Association for Computing Machinery},
address = {New York, NY, USA},
url = {https://doi.org/10.1145/3592979.3593411},
doi = {10.1145/3592979.3593411},
booktitle = {Proceedings of the Platform for Advanced Scientific Computing Conference},
articleno = {12},
numpages = {10},
keywords = {selective sweep, convolutional neural network, positive selection},
location = {Davos, Switzerland},
series = {PASC '23}
}


@article{haller2019slim,
  title={{SLiM 3: forward genetic simulations beyond the Wright--Fisher model}},
  author={Haller, Benjamin C and Messer, Philipp W},
  journal={Molecular biology and evolution},
  volume={36},
  number={3},
  pages={632--637},
  year={2019},
  publisher={Oxford University Press}
}

@article{spence2019inference,
  title={Inference and analysis of population-specific fine-scale recombination maps across 26 diverse human populations},
  author={Spence, Jeffrey P and Song, Yun S},
  journal={Science Advances},
  volume={5},
  number={10},
  pages={eaaw9206},
  year={2019},
  publisher={American Association for the Advancement of Science}
}

@inproceedings{zhao2023effective,
  title={{Effective data preprocessing techniques for CNN-based selective sweep detection}},
  author={Zhao, Hanqing and Alachiotis, Nikolaos},
  booktitle={IEEE Int Conf on Bioinformatics and Biomedicine},
  pages={793--800},
  year={2023},
  organization={IEEE}
}

@article{asdec,
  title={Genome-wide scans for selective sweeps using convolutional neural networks},
  author={Zhao, Hanqing and Souilljee, Matthijs and Pavlidis, Pavlos and Alachiotis, Nikolaos},
  journal={Bioinformatics},
  volume={39},
  number={Supplement\_1},
  pages={i194--i203},
  year={2023},
  publisher={Oxford University Press}
}

@article{asdecx,
    author = {Zhao, Hanqing and Souilljee, Matthijs and Pavlidis, Pavlos and Alachiotis, Nikolaos},
    title = "{Genome-wide scans for selective sweeps using convolutional neural networks}",
    journal = {Bioinformatics},
    volume = {39},
    number = {Supplement_1},
    pages = {i194-i203},
    year = {2023},
    month = {06},
    issn = {1367-4811},
    doi = {10.1093/bioinformatics/btad265},
    url = {https://doi.org/10.1093/bioinformatics/btad265},
    eprint = {https://academic.oup.com/bioinformatics/article-pdf/39/Supplement\_1/i194/50757064/btad265.pdf},
}

@article{increase_snp_data,
  title={{Five years of GWAS discovery}},
  author={Visscher, Peter M and Brown, Matthew A and McCarthy, Mark I and Yang, Jian},
  journal={Am J of Hum Gen},
  volume={90},
  number={1},
  pages={7--24},
  year={2012},
  publisher={Elsevier}
}

@Article{increase_snp_datax,
   Author="Visscher, P. M.  and Brown, M. A.  and McCarthy, M. I.  and Yang, J. ",
   Title="{{F}ive years of {G}{W}{A}{S} discovery}",
   Journal="Am J Hum Genet",
   Year="2012",
   Volume="90",
   Number="1",
   Pages="7--24",
   Month="Jan"
}

@article{ms_data_gen,
  title={Generating samples under a Wright--Fisher neutral model of genetic variation},
  author={Hudson, Richard R},
  journal={Bioinformatics},
  volume={18},
  number={2},
  pages={337--338},
  year={2002},
  publisher={Oxford University Press}
}

@article{ms_data_genx,
    author = {Hudson, Richard R.},
    title = "{Generating samples under a Wright–Fisher neutral model of
  genetic variation }",
    journal = {Bioinformatics},
    volume = {18},
    number = {2},
    pages = {337-338},
    year = {2002},
    month = {02},
    issn = {1367-4803},
    doi = {10.1093/bioinformatics/18.2.337},
    url = {https://doi.org/10.1093/bioinformatics/18.2.337},
    eprint = {https://academic.oup.com/bioinformatics/article-pdf/18/2/337/48850502/bioinformatics\_18\_2\_337.pdf},
}

@article{mshot,
  title={msHOT: modifying Hudson's ms simulator to incorporate crossover and gene conversion hotspots.},
  author={Hellenthal, Garrett and Stephens, Matthew},
  journal={Bioinformatics},
  volume={23},
  number={4},
  year={2007}
}

@article{mshotx,
    author = {Hellenthal, Garrett and Stephens, Matthew},
    title = "{{msHOT: modifying Hudson's ms simulator to incorporate crossover and gene conversion hotspots}}",
    journal = {Bioinformatics},
    volume = {23},
    number = {4},
    pages = {520-521},
    year = {2006},
    month = {12},
    issn = {1367-4803},
    doi = {10.1093/bioinformatics/btl622},
    url = {https://doi.org/10.1093/bioinformatics/btl622},
    eprint = {https://academic.oup.com/bioinformatics/article-pdf/23/4/520/49829858/bioinformatics\_23\_4\_520.pdf},
}

@article{mbs,
  title={mbs: modifying Hudson's ms software to generate samples of DNA sequences with a biallelic site under selection},
  author={Teshima, Kosuke M and Innan, Hideki},
  journal={BMC bioinformatics},
  volume={10},
  pages={1--4},
  year={2009},
  publisher={Springer}
}

@Article{mbsx,
author={Teshima, Kosuke M.
and Innan, Hideki},
title={mbs: modifying Hudson's ms software to generate samples of DNA sequences with a biallelic site under selection},
journal={BMC Bioinformatics},
year={2009},
month={May},
day={30},
volume={10},
number={1},
pages={166},
issn={1471-2105},
doi={10.1186/1471-2105-10-166},
url={https://doi.org/10.1186/1471-2105-10-166}
}


@article{1000genomex,
  title={A global reference for human genetic variation},
  author={1000 Genomes Project Consortium and others},
  journal={Nature},
  volume={526},
  number={7571},
  pages={68},
  year={2015},
  publisher={Nature Publishing Group}
}

@Article{1000genomex,
author={Auton, Adam
and Abecasis, Gon{\c{c}}alo R.
and Altshuler, David M.
and others},
title={A global reference for human genetic variation},
journal={Nature},
year={2015},
month={Oct},
day={01},
volume={526},
number={7571},
pages={68-74},
issn={1476-4687},
doi={10.1038/nature15393},
url={https://doi.org/10.1038/nature15393}
}

@article{hotspot-exch-nn,
  title={A likelihood-free inference framework for population genetic data using exchangeable neural networks},
  author={Chan, Jeffrey and Perrone, Valerio and Spence, Jeffrey and Jenkins, Paul and Mathieson, Sara and Song, Yun},
  journal={Advances in neural information processing systems},
  volume={31},
  year={2018}
}


@Article{hotspot-exch-nnx,
   Author="Chan, J.  and Perrone, V.  and Spence, J. P.  and Jenkins, P. A.  and Mathieson, S.  and Song, Y. S. ",
   Title="{{A} {L}ikelihood-{F}ree {I}nference {F}ramework for {P}opulation {G}enetic {D}ata using {E}xchangeable {N}eural {N}etworks}",
   Journal="Adv Neural Inf Process Syst",
   Year="2018",
   Volume="31",
   Pages="8594--8605",
   Month="Dec"
}

@Article{sweeps-and-viruses,
author={de Groot, Natasja G.
and Bontrop, Ronald E.},
title={The HIV-1 pandemic: does the selective sweep in chimpanzees mirror humankind's future?},
journal={Retrovirology},
year={2013},
month={May},
day={24},
volume={10},
number={1},
pages={53},
issn={1742-4690},
doi={10.1186/1742-4690-10-53},
url={https://doi.org/10.1186/1742-4690-10-53}
}

@Article{sweeps-and-drugs,
   Author="Alam, M. T.  and de Souza, D. K.  and Vinayak, S.  and Griffing, S. M.  and Poe, A. C.  and Duah, N. O.  and Ghansah, A.  and Asamoa, K.  and Slutsker, L.  and Wilson, M. D.  and Barnwell, J. W.  and Udhayakumar, V.  and Koram, K. A. ",
   Title="{{S}elective sweeps and genetic lineages of {P}lasmodium falciparum drug -resistant alleles in {G}hana}",
   Journal="J Infect Dis",
   Year="2011",
   Volume="203",
   Number="2",
   Pages="220--227",
   Month="Jan"
}


@article{sermanet2014overfeat,
  title={Overfeat: Integrated recognition, localization and detection using convolutional networks},
  author={Sermanet, Pierre and Eigen, David and Zhang, Xiang and Mathieu, Micha{\"e}l and Fergus, Rob and LeCun, Yann
},
  journal={arXiv preprint arXiv:1312.6229},
  year={2013}
}


% ML and CNN related
@misc{sermanet2014overfeatx,
      title={{OverFeat: Integrated Recognition, Localization and Detection using Convolutional Networks}}, 
      author={Pierre Sermanet and David Eigen and Xiang Zhang and Michael Mathieu and Rob Fergus and Yann LeCun},
      year={2014},
      eprint={1312.6229},
      archivePrefix={arXiv},
      primaryClass={cs.CV}
}

@misc{obj_detect_survey,
      title={Object Detection in 20 Years: A Survey}, 
      author={Zhengxia Zou and Keyan Chen and Zhenwei Shi and Yuhong Guo and Jieping Ye},
      year={2023},
      eprint={1905.05055},
      archivePrefix={arXiv},
      primaryClass={cs.CV}
}

@INPROCEEDINGS{fusion_robotics,
  author={Zhou, Yilun and Hauser, Kris},
  booktitle={2017 IEEE International Conference on Robotics and Automation (ICRA)}, 
  title={Incorporating side-channel information into convolutional neural networks for robotic tasks}, 
  year={2017},
  volume={},
  number={},
  pages={2177-2183},
  doi={10.1109/ICRA.2017.7989251}}

@article{cnn_complexity,
  title={{1D convolutional neural networks and applications: A survey}},
  author={Kiranyaz, Serkan and Avci, Onur and Abdeljaber, Osama and Ince, Turker and Gabbouj, Moncef and Inman, Daniel J},
  journal={Mech. systems and signal proc.},
  volume={151},
  pages={107398},
  year={2021},
  publisher={Elsevier}
}

@article{cnn_complexityx,
title = {1D convolutional neural networks and applications: A survey},
journal = {Mechanical Systems and Signal Processing},
volume = {151},
pages = {107398},
year = {2021},
issn = {0888-3270},
doi = {https://doi.org/10.1016/j.ymssp.2020.107398},
url = {https://www.sciencedirect.com/science/article/pii/S0888327020307846},
author = {Serkan Kiranyaz and Onur Avci and Osama Abdeljaber and Turker Ince and Moncef Gabbouj and Daniel J. Inman},
}

@article{pytorch,
  title={{Pytorch: An imperative style, high-performance deep learning library}},
  author={Paszke, Adam and Gross, Sam and Massa, Francisco and Lerer, Adam and Bradbury and others},
  journal={Advances in neural information processing systems},
  volume={32},
  year={2019}
}

@misc{pytorchx,
      title={PyTorch: An Imperative Style, High-Performance Deep Learning Library}, 
      author={Adam Paszke and Sam Gross and Francisco Massa and Adam Lerer and James Bradbury and Gregory Chanan and Trevor Killeen and Zeming Lin and Natalia Gimelshein and Luca Antiga and Alban Desmaison and Andreas Köpf and Edward Yang and Zach DeVito and Martin Raison and Alykhan Tejani and Sasank Chilamkurthy and Benoit Steiner and Lu Fang and Junjie Bai and Soumith Chintala},
      year={2019},
      eprint={1912.01703},
      archivePrefix={arXiv},
      primaryClass={cs.LG}
}

@article{adam,
  title={Adam: A method for stochastic optimization},
  author={Kingma, Diederik P and Ba, Jimmy},
  journal={arXiv preprint arXiv:1412.6980},
  year={2014}
}

@misc{adamx,
      title={Adam: A Method for Stochastic Optimization}, 
      author={Diederik P. Kingma and Jimmy Ba},
      year={2017},
      eprint={1412.6980},
      archivePrefix={arXiv},
      primaryClass={cs.LG}
}

@misc{understanding-receptive-field,
      title={Understanding the Effective Receptive Field in Deep Convolutional Neural Networks}, 
      author={Wenjie Luo and Yujia Li and Raquel Urtasun and Richard Zemel},
      year={2017},
      eprint={1701.04128},
      archivePrefix={arXiv},
      primaryClass={cs.CV}
}

@article{receptive-field,
  title = {Computing Receptive Fields of Convolutional Neural Networks},
  volume = {4},
  ISSN = {2476-0757},
  url = {http://dx.doi.org/10.23915/distill.00021},
  DOI = {10.23915/distill.00021},
  number = {11},
  journal = {Distill},
  publisher = {Distill Working Group},
  author = {Araujo,  Andr&eacute; and Norris,  Wade and Sim,  Jack},
  year = {2019},
  month = nov 
}

@article{diploshic,
  title={{diploS/HIC: an updated approach to classifying selective sweeps}},
  author={Kern, Andrew D and Schrider, Daniel R},
  journal={G3: Genes, Genomes, Genetics},
  volume={8},
  number={6},
  pages={1959--1970},
  year={2018},
  publisher={Oxford University Press}
}

@article{diploshicx,
    author = {Kern, Andrew D and Schrider, Daniel R},
    title = "{diploS/HIC: An Updated Approach to Classifying Selective Sweeps}",
    journal = {G3 Genes|Genomes|Genetics},
    volume = {8},
    number = {6},
    pages = {1959-1970},
    year = {2018},
    month = {06},
    abstract = "{Identifying selective sweeps in populations that have complex demographic histories remains a difficult problem in population genetics. We previously introduced a supervised machine learning approach, S/HIC, for finding both hard and soft selective sweeps in genomes on the basis of patterns of genetic variation surrounding a window of the genome. While S/HIC was shown to be both powerful and precise, the utility of S/HIC was limited by the use of phased genomic data as input. In this report we describe a deep learning variant of our method, diploS/HIC, that uses unphased genotypes to accurately classify genomic windows. diploS/HIC is shown to be quite powerful even at moderate to small sample sizes.}",
    issn = {2160-1836},
    doi = {10.1534/g3.118.200262},
    url = {https://doi.org/10.1534/g3.118.200262},
    eprint = {https://academic.oup.com/g3journal/article-pdf/8/6/1959/37961933/g3journal1959.pdf},
}

@article{inf-site-model,
  title={The number of heterozygous nucleotide sites maintained in a finite population due to steady flux of mutations},
  author={Kimura, Motoo},
  journal={Genetics},
  volume={61},
  number={4},
  pages={893},
  year={1969},
  publisher={Oxford University Press}
}

@Article{inf-site-modelx,
   Author="Kimura, M. ",
   Title="{{T}he number of heterozygous nucleotide sites maintained in a finite population due to steady flux of mutations}",
   Journal="Genetics",
   Year="1969",
   Volume="61",
   Number="4",
   Pages="893--903",
   Month="Apr"
}

@inproceedings{squeeze-excitate,
  title={Squeeze-and-excitation networks},
  author={Hu, Jie and Shen, Li and Sun, Gang},
  booktitle={Proceedings of the IEEE conference on computer vision and pattern recognition},
  pages={7132--7141},
  year={2018}
}

@INPROCEEDINGS{squeeze-excitatex,
  author={Hu, Jie and Shen, Li and Sun, Gang},
  booktitle={2018 IEEE/CVF Conference on Computer Vision and Pattern Recognition}, 
  title={Squeeze-and-Excitation Networks}, 
  year={2018},
  volume={},
  number={},
  pages={7132-7141},
  keywords={Computer architecture;Computational modeling;Convolution;Task analysis;Convolutional codes;Adaptation models;Stacking},
  doi={10.1109/CVPR.2018.00745}}


@article{consortium2015global,
  title={A global reference for human genetic variation},
  author={Auton, A and others},
  journal={Nature},
  volume={526},
  number={7571},
  pages={68},
  year={2015},
  publisher={Nature Publishing Group}
}

@article{Lauterbur2022.10.29.514266,
  title={Expanding the stdpopsim species catalog, and lessons learned for realistic genome simulations},
  author={Lauterbur, M Elise and Cavassim, Maria Izabel A and Gladstein, Ariella L and others},
  journal={Elife},
  volume={12},
  pages={RP84874},
  year={2023},
  publisher={eLife Sciences Publications Limited}
}

@article {Lauterbur2022.10.29.514266x,
    author = {Lauterbur, M. Elise and Cavassim, Mariz Izabel A. and
        Gladstein, Ariella L. and Gower, Graham and Pope, Nathaniel S. and
        Tsambos, Georgia and Adrion, Jeffrey and Belsare, Saurabh and Biddanda,
        Arjun and Caudill, Victoria and Cury, Jean and Echevarria, Ignacio and
        Haller, Benjamin C. and Hasan, Ahmed R. and Huang, Xin and Iasi,
        Leonardo Nicola Martin and Noskova, Ekaterina and Ob{\v s}teter, Jana
        and Pavinato, Vitor Antonio Corr{\^e}a and Pearson, Alice and Peede,
        David and Perez, Manolo F. and Rodrigues, Murillo F. and Smith, Chris
        C. R. and Spence, Jeffrey P. and Teterina, Anastasia and Tittes, Silas
        and Unneberg, Per and Vazquez, Juan Manuel and Waples, Ryan K. and
        Wohns, Anthony Wilder and Wong, Yan and Baumdicker, Franz and
        Cartwright, Reed A. and Gorjanc, Gregor and Gutenkunst, Ryan N. and
        Kelleher, Jerome and Kern, Andrew D. and Ragsdale, Aaron P. and Ralph,
        Peter L. and Schrider, Daniel R. and Gronau, Ilan},
    title = {Expanding the stdpopsim species catalog, and lessons learned
        for realistic genome simulations},
    elocation-id = {2022.10.29.514266},
    year = {2022},
    doi = {10.1101/2022.10.29.514266},
    publisher = {Cold Spring Harbor Laboratory},
    URL = {https://www.biorxiv.org/content/early/2022/10/31/2022.10.29.514266},
    eprint = {https://www.biorxiv.org/content/early/2022/10/31/2022.10.29.514266.full.pdf},
    journal = {bioRxiv}
}

@article{kim2017inference,
  title={Inference of the distribution of selection coefficients for new nonsynonymous mutations using large samples},
  author={Kim, Bernard Y and Huber, Christian D and Lohmueller, Kirk E},
  journal={Genetics},
  volume={206},
  number={1},
  pages={345--361},
  year={2017},
  publisher={Oxford University Press}
}

@article{huber2017determining,
  title={Determining the factors driving selective effects of new nonsynonymous mutations},
  author={Huber, Christian D and others},
  journal={Proceedings of the National Academy of Sciences},
  volume={114},
  number={17},
  pages={4465--4470},
  year={2017},
  publisher={National Acad Sciences}
}

@article{gutenkunst2009inferring,
  title={{Inferring the joint demographic history of multiple populations from multidimensional SNP frequency data}},
  author={Gutenkunst, Ryan N and Hernandez, Ryan D and Williamson, Scott H and Bustamante, Carlos D},
  journal={PLoS genetics},
  volume={5},
  number={10},
  pages={e1000695},
  year={2009},
  publisher={Public Library of Science San Francisco, USA}
}


@article{tennessen2012evolution,
  title={Evolution and functional impact of rare coding variation from deep sequencing of human exomes},
  author={Tennessen, Jacob A and Bigham, Abigail W and O’connor, Timothy D and others},
  journal={science},
  volume={337},
  number={6090},
  pages={64--69},
  year={2012},
  publisher={American Association for the Advancement of Science}
}

@article{messer2013slim,
  title={{SLiM: simulating evolution with selection and linkage}},
  author={Messer, Philipp W},
  journal={Genetics},
  volume={194},
  number={4},
  pages={1037--1039},
  year={2013},
  publisher={Oxford University Press}
}
