# Supplementary material for: Scalable CNN-based classification of selective sweeps using derived allele frequencies
Source: Bioinformatics. 2024 Sep 4;40(Suppl 2):ii29–36. doi: 10.1093/bioinformatics/btae385 (PMC11373383; doi:10.1093/bioinformatics/btae385)
Supplement: btae385_Supplementary_Data [file btae385_supplementary_data.zip › supplement.bib]

@article{fu1999coalescing,
title = {Coalescing into the 21st Century: An Overview and Prospects of Coalescent Theory},
journal = {Theoretical Population Biology},
volume = {56},
number = {1},
pages = {1-10},
year = {1999},
author = {Yun-Xun Fu and Wen-Hsiung Li}
}
@Article{pfeifer2014popgenome,
   Author="Pfeifer, B. and Wittelsburger, U. and Ramos-Onsins, S. E.  and Lercher, M. J.",
   Title="{PopGenome: an efficient Swiss army knife for population genomic analyses in R}",
   Journal="Mol Biol Evol",
   Year="2014",
   Volume="31",
   Number="7",
   Pages="1929--1936",
}

@article{ramos2002statistical,
    author = {Ramos-Onsins, Sebastian E. and Rozas, Julio},
    title = "{Statistical Properties of New Neutrality Tests Against Population Growth}",
    journal = {Molecular Biology and Evolution},
    volume = {19},
    number = {12},
    pages = {2092-2100},
    year = {2002},
}

@article{tajima1989statistical,
    author = {Tajima, F},
    title = "{Statistical method for testing the neutral mutation hypothesis by DNA polymorphism.}",
    journal = {Genetics},
    volume = {123},
    number = {3},
    pages = {585-595},
    year = {1989},
}

@article{raisd,
  title={{RAiSD detects positive selection based on multiple signatures of a selective sweep and SNP vectors}},
  author={Alachiotis, Nikolaos and Pavlidis, Pavlos},
  journal={Communications biology},
  volume={1},
  number={1},
  pages={79},
  year={2018},
  publisher={Nature Publishing Group UK London}
}
